# Supplementary material for: Carbon Nanotubes in Cement—A New Approach for Building Composites and Its Influence on Environmental Effect of Material
Source: Molecules. 2024 Nov 14;29(22):5379. doi: 10.3390/molecules29225379 (PMC11597654; doi:10.3390/molecules29225379)
Supplement: Supplementary file 1 [file molecules-29-05379-s001.zip]

Archive with 1 entries (1 files):
- molecules-3306275-supplementary.pdf
